# Supplementary material for: First identification of human infection with Erysipelothrix Piscisicarius by metagenomic next-generation sequencing
Source: Emerg Microbes Infect. 2022 Nov 11;11(1):2781–4. doi: 10.1080/22221751.2022.2140614 (PMC9662008; doi:10.1080/22221751.2022.2140614)
Supplement: Supplemental Material [file TEMI_A_2140614_SM5552.zip]

Archive with 2 entries (2 files):
- Appendices_revised.docx
- Supplementary files.docx
